# Supplementary material for: TRP14 is the rate-limiting enzyme for intracellular cystine reduction and regulates proteome cysteinylation
Source: EMBO J. 2024 May 29;43(13):12. doi: 10.1038/s44318-024-00117-1 (PMC11217419; doi:10.1038/s44318-024-00117-1)
Supplement: Supplementary file 2 — Source data Fig. 1 [file 44318_2024_117_MOESM2_ESM.zip]

Archive with 70 entries (63 files):
- Figure 1/
- __MACOSX/._Figure 1
- Figure 1/.DS_Store
- __MACOSX/Figure 1/._.DS_Store
- Figure 1/1A/
- __MACOSX/Figure 1/._1A
- Figure 1/1B/
- __MACOSX/Figure 1/._1B
- Figure 1/1E/
- __MACOSX/Figure 1/._1E
- Figure 1/1D/
- __MACOSX/Figure 1/._1D
- Figure 1/1C/
- __MACOSX/Figure 1/._1C
- Figure 1/1A/Western blot Trx1.tiff
- __MACOSX/Figure 1/1A/._Western blot Trx1.tiff
- Figure 1/1A/.DS_Store
- __MACOSX/Figure 1/1A/._.DS_Store
- Figure 1/1A/Western blot GAPDH.tiff
- __MACOSX/Figure 1/1A/._Western blot GAPDH.tiff
- Figure 1/1A/Western blot TRP14.tiff
- __MACOSX/Figure 1/1A/._Western blot TRP14.tiff
- Figure 1/1A/Western blot TrxR1.tiff
- __MACOSX/Figure 1/1A/._Western blot TrxR1.tiff
- Figure 1/1B/.DS_Store
- __MACOSX/Figure 1/1B/._.DS_Store
- Figure 1/1B/1B BODIPY FL quantification.xlsx
- __MACOSX/Figure 1/1B/._1B BODIPY FL quantification.xlsx
- Figure 1/1B/1B Microscopy images/
- __MACOSX/Figure 1/1B/._1B Microscopy images
- Figure 1/1E/1E BODIPY FL L-Cystine reduction.xlsx
- __MACOSX/Figure 1/1E/._1E BODIPY FL L-Cystine reduction.xlsx
- Figure 1/1D/Western blot Trx1.tiff
- __MACOSX/Figure 1/1D/._Western blot Trx1.tiff
- Figure 1/1D/.DS_Store
- __MACOSX/Figure 1/1D/._.DS_Store
- Figure 1/1D/Western blot GAPDH.tiff
- __MACOSX/Figure 1/1D/._Western blot GAPDH.tiff
- Figure 1/1D/Western blot TRP14.tiff
- __MACOSX/Figure 1/1D/._Western blot TRP14.tiff
- Figure 1/1C/1C BODIPY FL L-CySS reduction.xlsx
- __MACOSX/Figure 1/1C/._1C BODIPY FL L-CySS reduction.xlsx
- Figure 1/1B/1B Microscopy images/40 X TRP14 KO 006 - MERGE.jpg
- __MACOSX/Figure 1/1B/1B Microscopy images/._40 X TRP14 KO 006 - MERGE.jpg
- Figure 1/1B/1B Microscopy images/40 X CT 005 - MERGE.jpg
- __MACOSX/Figure 1/1B/1B Microscopy images/._40 X CT 005 - MERGE.jpg
- Figure 1/1B/1B Microscopy images/.DS_Store
- __MACOSX/Figure 1/1B/1B Microscopy images/._.DS_Store
- Figure 1/1B/1B Microscopy images/40 X CT 004 - CySS.jpg
- __MACOSX/Figure 1/1B/1B Microscopy images/._40 X CT 004 - CySS.jpg
- Figure 1/1B/1B Microscopy images/40 X CT 005 - MERGE.tif
- __MACOSX/Figure 1/1B/1B Microscopy images/._40 X CT 005 - MERGE.tif
- Figure 1/1B/1B Microscopy images/Figure 1B CT TRP14 KO BODIPY CySS.tif
- __MACOSX/Figure 1/1B/1B Microscopy images/._Figure 1B CT TRP14 KO BODIPY CySS.tif
- Figure 1/1B/1B Microscopy images/40 X CT 005 - CySS.jpg
- __MACOSX/Figure 1/1B/1B Microscopy images/._40 X CT 005 - CySS.jpg
- Figure 1/1B/1B Microscopy images/40 X CT 004 - MERGE.jpg
- __MACOSX/Figure 1/1B/1B Microscopy images/._40 X CT 004 - MERGE.jpg
- Figure 1/1B/1B Microscopy images/40 X CT 005 - BF.tif
- __MACOSX/Figure 1/1B/1B Microscopy images/._40 X CT 005 - BF.tif
- Figure 1/1B/1B Microscopy images/40 X TRP14 KO 006 - CySS.jpg
- __MACOSX/Figure 1/1B/1B Microscopy images/._40 X TRP14 KO 006 - CySS.jpg
- Figure 1/1B/1B Microscopy images/40 X CT 004 - BF.jpg
- __MACOSX/Figure 1/1B/1B Microscopy images/._40 X CT 004 - BF.jpg
- Figure 1/1B/1B Microscopy images/40 X CT 005 - BF.jpg
- __MACOSX/Figure 1/1B/1B Microscopy images/._40 X CT 005 - BF.jpg
- Figure 1/1B/1B Microscopy images/40 X TRP14 KO 006 - BF.jpg
- __MACOSX/Figure 1/1B/1B Microscopy images/._40 X TRP14 KO 006 - BF.jpg
- Figure 1/1B/1B Microscopy images/40 X CT 005 - CySS.tif
- __MACOSX/Figure 1/1B/1B Microscopy images/._40 X CT 005 - CySS.tif
