# Supplementary material for: TRP14 is the rate-limiting enzyme for intracellular cystine reduction and regulates proteome cysteinylation
Source: EMBO J. 2024 May 29;43(13):12. doi: 10.1038/s44318-024-00117-1 (PMC11217419; doi:10.1038/s44318-024-00117-1)
Supplement: Supplementary file 2 — Source data Fig. 1 [file 44318_2024_117_MOESM2_ESM.zip › Figure 1/1B/1B BODIPY FL quantification.xlsx]

## Sheet: BODIPY FL quantification
HEK293	TRP14 KO
0.755776	0.0317319
0.74845	0.0424274
1.49577	0.0670542
