# Supplementary material for: TRP14 is the rate-limiting enzyme for intracellular cystine reduction and regulates proteome cysteinylation
Source: EMBO J. 2024 May 29;43(13):12. doi: 10.1038/s44318-024-00117-1 (PMC11217419; doi:10.1038/s44318-024-00117-1)
Supplement: Supplementary file 2 — Source data Fig. 1 [file 44318_2024_117_MOESM2_ESM.zip › Figure 1/1E/1E BODIPY FL L-Cystine reduction.xlsx]

## Sheet: BODIPY FL L-CySS reduction
	HEK293						TRP14 KO
NT	1	0.893648	1.25681	0.983173	1.20861		0.510902	0.486554	0.548809	0.58068	0.365867
+ TXNDC17 WT	1.74491	1.84982	1.25501	0.934057	1.3441		0.950457	1.24373	1.16302	0.566658	1.06358
+ TXNDC17 CysMutant	0.636765	1.12022	0.909986	0.702721	1.02964		0.790194	0.752046	0.843491	0.601365	0.775499
