# Supplementary material for: TRP14 is the rate-limiting enzyme for intracellular cystine reduction and regulates proteome cysteinylation
Source: EMBO J. 2024 May 29;43(13):12. doi: 10.1038/s44318-024-00117-1 (PMC11217419; doi:10.1038/s44318-024-00117-1)
Supplement: Supplementary file 2 — Source data Fig. 1 [file 44318_2024_117_MOESM2_ESM.zip › Figure 1/1C/1C BODIPY FL L-CySS reduction.xlsx]

## Sheet: BODIPY FL CySS reduction curves
Time (seconds)	HEK293						TRP14 KO						BODYPY FL L-CySS (no cells)						Cells only (no BODIPY FL L-CySS)
0	13994	13798	13795	13970			13186	13231					12366						97
30	14035	13795	13825	14008			13134	13201					12404						101
60	14025	13844	13896	14061			13138	13210					12355						102
90	14022	13848	13887	14106			13139	13267					12390						101
120	14042	13865	13851	14023			13131	13244					12384						102
150	14075	13901	13908	14048			13222	13256					12389						99
180	14036	13916	13943	14100			13130	13260					12357						100
210	14059	13886	13973	14077			13177	13293					12377						103
240	14059	13845	13943	14141			13155	13269					12341						102
270	14109	13910	14025	14138			13163	13281					12386						99
300	14095	13932	13962	14149			13210	13281					12334						102
330	14149	13980	14039	14161			13211	13257					12345						103
360	14149	13969	14030	14191			13101	13243					12323						101
390	14132	13961	14040	14150			13239	13311					12317						102
420	14186	13970	14045	14169			13201	13273					12357						99
450	14235	14038	14027	14237			13214	13333					12370						101
480	14235	13997	14115	14243			13199	13255					12353						103
510	14204	14034	14080	14236			13217	13289					12325						101
540	14294	14012	14109	14254			13224	13279					12421						97
570	14242	14051	14103	14231			13229	13294					12358						104
600	14303	14082	14151	14266			13199	13244					12376						102
630	14255	14049	14116	14272			13177	13304					12372						102
660	14238	14101	14134	14323			13212	13279					12377						101
690	14340	14073	14176	14284			13191	13297					12358						102
720	14278	14070	14103	14275			13176	13271					12358						100
750	14307	14149	14129	14322			13180	13311					12329						101
780	14342	14089	14208	14387			13217	13325					12331						103
810	14378	14148	14227	14372			13208	13321					12359						102
840	14327	14157	14281	14354			13238	13358					12380						103
870	14349	14212	14238	14343			13227	13324					12390						102
900	14387	14209	14243	14386			13242	13310					12421						99
930	14364	14204	14233	14347			13209	13341					12379						102
960	14382	14203	14301	14372			13222	13268					12384						104
990	14432	14206	14274	14384			13184	13324					12364						103
1020	14409	14203	14237	14464			13238	13360					12336						102
1050	14482	14228	14271	14406			13222	13344					12366						102
1080	14431	14252	14344	14465			13285	13364					12398						101
1110	14500	14236	14324	14436			13210	13379					12373						105
1140	14481	14254	14308	14470			13254	13302					12390						99
1170	14473	14330	14326	14449			13247	13319					12341						106
1200	14505	14324	14335	14510			13222	13332					12381						104
1230	14551	14367	14378	14552			13232	13384					12326						98
1260	14518	14361	14376	14503			13264	13370					12368						101
1290	14569	14401	14440	14540			13194	13325					12316						100
1320	14553	14383	14394	14548			13264	13362					12344						99
1350	14526	14361	14430	14562			13245	13375					12333						104
1380	14607	14446	14521	14560			13230	13420					12365						101
1410	14595	14416	14431	14572			13258	13367					12352						103
1440	14628	14418	14483	14574			13262	13364					12353						103
1470	14609	14437	14461	14563			13187	13370					12336						101
1500	14603	14441	14516	14631			13270	13437					12386						102
1530	14649	14432	14485	14683			13274	13402					12414						101
1560	14700	14438	14505	14644			13253	13404					12392						103
1590	14656	14450	14477	14632			13195	13397					12362						100
1620	14671	14491	14505	14589			13297	13433					12399						100
1650	14690	14466	14523	14645			13297	13364					12348						102
1680	14710	14497	14526	14702			13326	13362					12300						100
1710	14675	14514	14604	14691			13256	13412					12323						100
1740	14694	14496	14530	14703			13261	13360					12348						104
1770	14763	14486	14535	14685			13275	13360					12338						101
1800	14710	14477	14583	14696			13309	13410					12337						103
1830	14777	14555	14628	14742			13280	13433					12357						101
1860	14777	14612	14676	14773			13292	13436					12377						103
1890	14766	14565	14602	14779			13290	13394					12289						101
1920	14804	14625	14634	14788			13281	13439					12324						101
1950	14807	14641	14652	14791			13335	13376					12390						104
1980	14842	14610	14684	14827			13286	13440					12357						101
2010	14791	14644	14697	14815			13288	13386					12366						102
2040	14831	14629	14647	14817			13263	13359					12333						106
2070	14848	14646	14693	14837			13255	13424					12369						101
2100	14874	14680	14728	14848			13311	13441					12388						101
2130	14923	14684	14752	14843			13338	13471					12384						103
2160	14876	14697	14787	14867			13314	13440					12359						105
2190	14874	14653	14784	14905			13360	13452					12382						102
2220	14941	14727	14819	14916			13293	13444					12351						103
2250	14945	14772	14790	14926			13329	13436					12367						102
2280	14965	14761	14804	14895			13291	13420					12349						101
2310	14971	14753	14803	14938			13341	13461					12353						100
2340	14980	14769	14822	14893			13337	13476					12319						101
2370	15010	14831	14890	14972			13383	13501					12424						101
2400	15009	14802	14832	14975			13336	13503					12375						101
2430	15056	14838	14885	14988			13371	13507					12385						100
2460	15008	14745	14816	14987			13366	13515					12377						102
2490	15049	14878	14962	14974			13321	13484					12362						103
2520	15038	14864	14902	15005			13342	13503					12374						101
2550	15025	14873	14895	14950			13373	13429					12330						100
2580	15048	14875	14888	15003			13373	13477					12380						100
2610	15090	14833	14847	14998			13365	13517					12396						97
2640	15088	14867	14978	15038			13360	13486					12346						100
2670	15112	14883	14958	15014			13370	13493					12338						100
2700	15099	14899	14992	15025			13392	13519					12340						101
2730	15126	14899	14939	15076			13367	13523					12357						102
2760	15132	14888	15024	15151			13389	13469					12393						102
2790	15132	14981	14992	15102			13342	13514					12355						100
2820	15158	14954	14952	15095			13357	13462					12339						102
2850	15171	14912	15054	15103			13375	13533					12371						103
2880	15181	14870	14980	15118			13351	13550					12337						103
2910	15166	14886	15017	15102			13362	13492					12307						99
2940	15236	14944	15009	15163			13367	13538					12402						101
2970	15161	14929	15034	15196			13312	13483					12357						101
3000	15243	14952	15061	15146			13420	13526					12375						99
3030	15221	14919	15080	15169			13367	13497					12354						101
3060	15192	15016	15095	15180			13434	13545					12381						102
3090	15212	15042	15054	15188			13324	13530					12352						102
3120	15226	15043	15124	15237			13403	13558					12354						101
3150	15217	15036	15126	15239			13412	13532					12387						102
3180	15283	15025	15147	15205			13336	13571					12344						99
3210	15294	15029	15147	15315			13408	13512					12360						100
3240	15285	15071	15143	15262			13394	13537					12406						102
3270	15343	15103	15178	15292			13457	13587					12364						101
3300	15370	15094	15203	15339			13401	13616					12347						104
3330	15302	15126	15191	15308			13381	13549					12349						100
3360	15387	15139	15195	15327			13417	13587					12373						99
3390	15385	15147	15276	15310			13461	13584					12371						100
3420	15434	15154	15178	15399			13466	13558					12404						102
3450	15388	15174	15239	15398			13411	13618					12333						96
3480	15454	15179	15255	15382			13428	13593					12360						98
3510	15406	15183	15281	15386			13378	13593					12372						100
3540	15446	15188	15279	15426			13407	13600					12398						101
3570	15462	15220	15303	15407			13414	13658					12342						102
3600	15525	15231	15301	15401			13470	13621					12369						101
3630	15530	15279	15350	15489			13425	13594					12354						103
3660	15508	15267	15375	15445			13475	13630					12419						103
3690	15534	15243	15355	15462			13501	13603					12404						103
3720	15545	15355	15360	15499			13456	13604					12348						100
3750	15554	15282	15415	15531			13495	13640					12386						100
3780	15583	15349	15393	15483			13446	13635					12369						102
3810	15580	15380	15457	15610			13432	13661					12421						103
3840	15607	15373	15510	15583			13434	13626					12419						100
3870	15644	15395	15500	15586			13527	13717					12400						101
3900	15697	15397	15538	15620			13480	13687					12424						102
3930	15741	15368	15524	15626			13550	13702					12456						102
3960	15722	15443	15579	15631			13478	13696					12452						103
3990	15697	15425	15507	15579			13543	13690					12395						99
4020	15750	15479	15557	15706			13548	13665					12465						98
4050	15755	15441	15636	15658			13562	13691					12442						101
4080	15749	15545	15578	15707			13557	13696					12431						102
4110	15825	15548	15607	15706			13549	13728					12414						97
4140	15817	15542	15632	15732			13558	13656					12437						102
4170	15784	15568	15614	15788			13545	13759					12410						102
4200	15876	15616	15649	15759			13638	13781					12458						102
4230	15873	15582	15704	15781			13605	13754					12478						103
4260	15871	15638	15681	15825			13571	13763					12438						99
4290	15929	15705	15697	15826			13589	13765					12432						101
4320	15909	15635	15710	15844			13631	13751					12429						103
4350	15925	15662	15729	15812			13661	13753					12450						101
4380	15919	15708	15766	15810			13639	13808					12489						105
4410	16009	15727	15748	15842			13599	13821					12534						105
4440	15951	15627	15733	15908			13631	13778					12508						101
4470	15961	15736	15826	15861			13606	13769					12431						101
4500	16006	15770	15844	15990			13603	13790					12499						102
4530	16057	15785	15787	15909			13689	13804					12481						101
4560	16059	15771	15883	15940			13638	13821					12395						101
4590	16015	15755	15882	15959			13595	13827					12435						103
4620	15988	15742	15880	15976			13661	13846					12530						98
4650	16084	15757	15931	15942			13682	13786					12445						101
4680	16123	15778	15824	16008			13706	13854					12431						101
4710	16097	15821	15862	15955			13665	13836					12483						99
4740	16061	15820	15912	15962			13664	13848					12463						102
4770	16089	15856	15899	16059			13649	13851					12477						100
4800	16129	15890	15936	15970			13719	13797					12487						100
4830	16165	15857	15899	16022			13658	13861					12473						99
4860	16149	15833	15972	16080			13670	13917					12508						100
4890	16191	15843	15996	16052			13703	13851					12460						101
4920	16211	15916	15975	16051			13738	13929					12460						100
4950	16202	15987	16009	16111			13695	13911					12525						101
4980	16214	15932	16002	16076			13693	13882					12485						105
5010	16195	15906	15971	16090			13708	13898					12463						104
5040	16253	15985	16013	16147			13732	13890					12505						101
5070	16288	15989	16074	16121			13659	13859					12500						100
5100	16267	15994	16091	16185			13689	13852					12478						101
5130	16315	16003	16101	16144			13709	13908					12521						102
5160	16302	15998	16106	16148			13752	13911					12503						103
5190	16347	16013	16108	16257			13716	13869					12464						103
5220	16345	16070	16097	16192			13749	13880					12501						99
5250	16344	16041	16122	16190			13720	13902					12528						103
5280	16408	16060	16146	16173			13754	13894					12437						99
5310	16382	16106	16240	16253			13712	13881					12495						102
5340	16445	16124	16136	16277			13751	13921					12494						102
5370	16425	16133	16191	16283			13788	13917					12550						99
5400	16383	16136	16191	16269			13696	13939					12490						103
5430	16455	16141	16191	16249			13730	13923					12487						100
5460	16404	16154	16200	16308			13790	13974					12454						101
5490	16426	16137	16219	16251			13749	13904					12468						103
5520	16402	16222	16197	16261			13797	13932					12440						101
5550	16501	16170	16269	16314			13781	13893					12497						103
5580	16481	16192	16249	16297			13736	13923					12451						102
5610	16496	16234	16206	16391			13774	13966					12446						100
5640	16491	16210	16244	16340			13760	13895					12468						101
5670	16535	16162	16223	16360			13744	13936					12379						104
5700	16541	16234	16294	16368			13759	13993					12499						99
5730	16522	16260	16282	16347			13739	13924					12438						101
5760	16571	16250	16323	16388			13750	13999					12451						99
5790	16590	16258	16275	16419			13764	13969					12523						98
5820	16586	16264	16324	16395			13783	13955					12458						101
5850	16568	16291	16348	16431			13826	13972					12480						97
5880	16599	16329	16382	16382			13828	13966					12460						99
5910	16660	16321	16392	16449			13773	13967					12458						97
5940	16656	16319	16399	16554			13775	13991					12485						103
5970	16670	16321	16392	16526			13831	13983					12489						100
6000	16685	16365	16395	16475			13802	14035					12436						101
6030	16751	16365	16476	16545			13797	13996					12455						103
6060	16693	16417	16429	16522			13853	14073					12542						102
6090	16712	16425	16453	16536			13803	14004					12504						101
6120	16705	16403	16466	16488			13837	14027					12484						101
6150	16742	16368	16404	16537			13899	14059					12510						100
6180	16723	16426	16438	16542			13815	13998					12471						99
6210	16667	16466	16431	16504			13870	14042					12501						101
6240	16741	16481	16461	16556			13834	14066					12497						99
6270	16764	16452	16515	16579			13841	14021					12474						99
6300	16757	16459	16490	16650			13855	14008					12443						100
6330	16795	16463	16554	16588			13872	14064					12464						100
6360	16784	16450	16534	16621			13862	14085					12476						98
6390	16822	16458	16519	16621			13879	14060					12495						100
6420	16795	16474	16575	16578			13880	14070					12482						100
6450	16782	16494	16523	16604			13902	13999					12476						99
6480	16863	16512	16572	16606			13855	14091					12492						101
6510	16812	16538	16587	16602			13873	14114					12524						102
6540	16871	16550	16591	16645			13931	14115					12517						101
6570	16877	16629	16614	16677			13851	14049					12468						99
6600	16918	16603	16669	16753			13873	14084					12480						101
6630	16929	16608	16590	16748			13982	14142					12555						100
6660	16937	16621	16616	16705			13883	14067					12504						100
6690	16937	16630	16617	16722			13884	14059					12535						101
6720	16956	16663	16715	16762			13906	14071					12459						99
6750	16967	16624	16678	16782			13916	14076					12507						100
6780	16994	16650	16716	16774			13911	14123					12515						99
6810	16977	16658	16719	16775			13956	14131					12515						102
6840	17032	16741	16746	16837			13963	14141					12499						101
6870	17098	16734	16707	16774			13916	14116					12487						99
6900	17092	16753	16740	16828			13933	14119					12498						99
6930	17056	16729	16797	16832			13972	14136					12501						97
6960	17095	16730	16758	16854			13922	14166					12539						99
6990	17058	16763	16788	16910			13935	14141					12507						102
7020	17147	16799	16810	16909			13962	14151					12519						102
7050	17177	16770	16788	16911			13929	14158					12522						101
7080	17157	16805	16764	16887			14021	14144					12514						100
7110	17173	16790	16842	16893			14030	14152					12542						98
7140	17221	16829	16851	16957			14017	14248					12531						97
7170	17227	16869	16887	17018			14056	14199					12545						96
7200	17292	16856	17018	17026			14035	14239					12470						100

## Sheet: Slope (normalized by prot.)
HEK293	TRP14 KO
0.251217	0.102294
0.231896	0.085846
0.260205	0.056146
0.267995	0.068227
0.238602	0.076623
0.243823	0.072352
