# Supplementary material for: TRP14 is the rate-limiting enzyme for intracellular cystine reduction and regulates proteome cysteinylation
Source: EMBO J. 2024 May 29;43(13):12. doi: 10.1038/s44318-024-00117-1 (PMC11217419; doi:10.1038/s44318-024-00117-1)
Supplement: Supplementary file 3 — Source data Fig. 2 [file 44318_2024_117_MOESM3_ESM.zip]

Archive with 16 entries (12 files):
- Figure 2/
- __MACOSX/._Figure 2
- Figure 2/.DS_Store
- __MACOSX/Figure 2/._.DS_Store
- Figure 2/2A/
- __MACOSX/Figure 2/._2A
- Figure 2/2C/
- __MACOSX/Figure 2/._2C
- Figure 2/2B/
- __MACOSX/Figure 2/._2B
- Figure 2/2A/2A Flux CTH.xlsx
- __MACOSX/Figure 2/2A/._2A Flux CTH.xlsx
- Figure 2/2C/2C Flux GSH.xlsx
- __MACOSX/Figure 2/2C/._2C Flux GSH.xlsx
- Figure 2/2B/2B Flux Cys.xlsx
- __MACOSX/Figure 2/2B/._2B Flux Cys.xlsx
