# Supplementary material for: TRP14 is the rate-limiting enzyme for intracellular cystine reduction and regulates proteome cysteinylation
Source: EMBO J. 2024 May 29;43(13):12. doi: 10.1038/s44318-024-00117-1 (PMC11217419; doi:10.1038/s44318-024-00117-1)
Supplement: Supplementary file 3 — Source data Fig. 2 [file 44318_2024_117_MOESM3_ESM.zip › Figure 2/2A/2A Flux CTH.xlsx]

## Sheet: CTH34 sum CTH
Time (h)	HEK293				TRP14 KO
0	0.042543	0.045982			0.042563	0.043106
0.5	0.068367	0.065796	0.044969	0.045033	0.061523	0.065155	0.044326	0.046765
1	0.154951	0.130195	0.164648	0.14621	0.125528	0.112878	0.125192	0.116988
4	0.70367	0.741535	0.592873	0.580672	0.747504	0.692193	0.680365	0.654337
24	0.943458	0.936747	0.931156	0.919748	0.948837	0.943275	0.910996	0.895441
48	0.955209	0.95357	0.91714	0.904852	0.952403	0.954444	0.899434	0.898179

## Sheet: CTH34
Time (h)	HEK293				TRP14 KO
0	929666	706999			1091201	948280
0.5	1363214	990878	1055239	783869	1434944	1279885	1931534	1910394
1	2685869	2108487	4441209	3407798	2959944	2247963	5474939	4325567
4	10410784	10247054	14691221	14667647	12509314	11603563	21468510	17990094
24	19810297	19026729	20174641	30875172	21663679	22745010	32479806	42429580
48	27201043	26875702	21131791	23492408	56138166	52249736

## Sheet: sum CTH
HEK293	TRP14 KO
409484	433375
253942	323509
316557	485206
274550	260820
228879	220440
215463	222350
268464	530288
232806	450218
265076	404682
221811	216411
190668	277446
207670	175795
474182	966595
485454	823142
295109	799347
225577	280324
247810	470508
353177	745638
426880	784598
349536	472857
290831	490642
319478	419411
