# Supplementary material for: TRP14 is the rate-limiting enzyme for intracellular cystine reduction and regulates proteome cysteinylation
Source: EMBO J. 2024 May 29;43(13):12. doi: 10.1038/s44318-024-00117-1 (PMC11217419; doi:10.1038/s44318-024-00117-1)
Supplement: Supplementary file 3 — Source data Fig. 2 [file 44318_2024_117_MOESM3_ESM.zip › Figure 2/2C/2C Flux GSH.xlsx]

## Sheet: GSH34 sum GSH
Time (h)	HEK293				TRP14 KO
0	0.055226	0.055529			0.055786	0.055264
0.5	0.056327	0.055663	0.055386	0.056449	0.055912	0.05754	0.05533	0.056854
1	0.061177	0.054959	0.058548	0.056734	0.055861	0.056816	0.056991	0.059975
4	0.074799	0.083261	0.077275	0.076603	0.086732	0.075895	0.075337	0.070711
24	0.142619	0.142146	0.157166	0.179625	0.181134	0.188869	0.154231	0.172935
48	0.270614	0.257175	0.251994	0.250588	0.341232	0.350467	0.260036	0.264673

## Sheet: GSH34
Time (h)	HEK293				TRP14 KO
0	3567625	3955323			3725665	5473762
0.5	3491361	4282684	4419682	3148770	2800466	4547985	7690103	5956591
1	5241979	6051176	5430962	4252100	7012634	6915380	6361419	5808318
4	16964598	14854598	12241332		18670781	13243623	14329632
24	16409587	11979224	8116840	9023418	21646555	22044964	21248681	24535937
48	9450840	10167536	11081439	9614519	12438163	15368665	14107551	16481907

## Sheet: sum GSH
HEK293	TRP14 KO
64600776	66784424
61983935	50087337
85685452	126000000
115000000	120000000
34923654	36450701
71230002	99046748
76938973	79039907
110000000	122000000
324000000	246000000
84274049	117000000
39535468	43851987
30707679	42672880
20399232	59521086
42635120	86440989
180000000	233000000
9554539	65607314
21335175	387000000
21394112	331000000
29439465	228000000
70887364
4438553
