# Supplementary material for: TRP14 is the rate-limiting enzyme for intracellular cystine reduction and regulates proteome cysteinylation
Source: EMBO J. 2024 May 29;43(13):12. doi: 10.1038/s44318-024-00117-1 (PMC11217419; doi:10.1038/s44318-024-00117-1)
Supplement: Supplementary file 3 — Source data Fig. 2 [file 44318_2024_117_MOESM3_ESM.zip › Figure 2/2B/2B Flux Cys.xlsx]

## Sheet: Cys34 sum Cys
Time (h)	HEK293				TRP14 KO
0	0	0.015384	0.011572	0	0	0	0.020548	0.021547
0.5	0	0	0.026208	0	0	0.034354	0.033393	0.030135
1	0	0	0.080261	0.053188	0	0	0.065601	0.06049
4	0.07473	0.102045	0.105218	0.150082	0.134611	0.099286	0.153096	0.144063
24	0.18702	0.207727	0.143275	0.177254	0.262258	0.241007	0.199045	0.182988
48	0.314612	0.400691			0.385996	0.47858

## Sheet: Cys34
Time (h)	HEK293				TRP14 KO
0	0	4130.06	5487	0	0	0
0.5	0	0	12723	0	0	15466.9	19862	16066
1	0	0	9172	0	0	0	27487	23644
4	20517.1	22634.6	18105	18591	35109.2	21486.6	32085	28603
24	42804.9	39606.9	26074	27499	57812.1	42765.6	52438	52423
48	67787.3				85826.4	84131.9	72033

## Sheet: sum Cys
HEK293	TRP14 KO
64600776	66784424
61983935	50087337
85685452	126000000
115000000	120000000
34923654	36450701
71230002	99046748
76938973	79039907
110000000	122000000
324000000	246000000
84274049	117000000
39535468	43851987
30707679	42672880
20399232	59521086
42635120	86440989
180000000	233000000
9554539	65607314
21335175	387000000
21394112	331000000
29439465	228000000
70887364
4438553
