# Supplementary material for: TRP14 is the rate-limiting enzyme for intracellular cystine reduction and regulates proteome cysteinylation
Source: EMBO J. 2024 May 29;43(13):12. doi: 10.1038/s44318-024-00117-1 (PMC11217419; doi:10.1038/s44318-024-00117-1)
Supplement: Supplementary file 4 — Source data Fig. 3 [file 44318_2024_117_MOESM4_ESM.zip]

Archive with 72 entries (68 files):
- Figure 3/
- __MACOSX/._Figure 3
- Figure 3/3B/
- __MACOSX/Figure 3/._3B
- Figure 3/3C/
- __MACOSX/Figure 3/._3C
- Figure 3/.DS_Store
- __MACOSX/Figure 3/._.DS_Store
- Figure 3/3A/
- __MACOSX/Figure 3/._3A
- Figure 3/3B/WT CT_CFP.jpg
- __MACOSX/Figure 3/3B/._WT CT_CFP.jpg
- Figure 3/3B/KO CySS_CFP.jpg
- __MACOSX/Figure 3/3B/._KO CySS_CFP.jpg
- Figure 3/3B/KO TNF_CFP.jpg
- __MACOSX/Figure 3/3B/._KO TNF_CFP.jpg
- Figure 3/3B/KO AUF_yPET.jpg
- __MACOSX/Figure 3/3B/._KO AUF_yPET.jpg
- Figure 3/3B/WT CT_yPET.jpg
- __MACOSX/Figure 3/3B/._WT CT_yPET.jpg
- Figure 3/3B/KO TNF_yPET.jpg
- __MACOSX/Figure 3/3B/._KO TNF_yPET.jpg
- Figure 3/3B/WT AUF_mCherry.jpg
- __MACOSX/Figure 3/3B/._WT AUF_mCherry.jpg
- Figure 3/3B/KO CySS_yPET.jpg
- __MACOSX/Figure 3/3B/._KO CySS_yPET.jpg
- Figure 3/3B/3B - pTRAF.tif
- __MACOSX/Figure 3/3B/._3B - pTRAF.tif
- Figure 3/3B/KO CT_CFP.jpg
- __MACOSX/Figure 3/3B/._KO CT_CFP.jpg
- Figure 3/3B/KO CT_mCherry.jpg
- __MACOSX/Figure 3/3B/._KO CT_mCherry.jpg
- Figure 3/3B/KO CT_yPET.jpg
- __MACOSX/Figure 3/3B/._KO CT_yPET.jpg
- Figure 3/3B/WT TNF_CFP.jpg
- __MACOSX/Figure 3/3B/._WT TNF_CFP.jpg
- Figure 3/3B/KO TNF_mCherry.jpg
- __MACOSX/Figure 3/3B/._KO TNF_mCherry.jpg
- Figure 3/3B/WT AUF_yPET.jpg
- __MACOSX/Figure 3/3B/._WT AUF_yPET.jpg
- Figure 3/3B/WT CySS_CFP.jpg
- __MACOSX/Figure 3/3B/._WT CySS_CFP.jpg
- Figure 3/3B/KO CySS_mCherry.jpg
- __MACOSX/Figure 3/3B/._KO CySS_mCherry.jpg
- Figure 3/3B/WT TNF_yPET.jpg
- __MACOSX/Figure 3/3B/._WT TNF_yPET.jpg
- Figure 3/3B/KO AUF_mCherry.jpg
- __MACOSX/Figure 3/3B/._KO AUF_mCherry.jpg
- Figure 3/3B/WT CySS_yPET.jpg
- __MACOSX/Figure 3/3B/._WT CySS_yPET.jpg
- Figure 3/3B/WT AUF_CFP.jpg
- __MACOSX/Figure 3/3B/._WT AUF_CFP.jpg
- Figure 3/3B/WT TNF_mCherry.jpg
- __MACOSX/Figure 3/3B/._WT TNF_mCherry.jpg
- Figure 3/3B/KO AUF_CFP.jpg
- __MACOSX/Figure 3/3B/._KO AUF_CFP.jpg
- Figure 3/3B/WT CT_mCherry.jpg
- __MACOSX/Figure 3/3B/._WT CT_mCherry.jpg
- Figure 3/3B/WT CySS_mCherry.jpg
- __MACOSX/Figure 3/3B/._WT CySS_mCherry.jpg
- Figure 3/3C/.DS_Store
- __MACOSX/Figure 3/3C/._.DS_Store
- Figure 3/3C/3C pTRAF Quantification.xlsx
- __MACOSX/Figure 3/3C/._3C pTRAF Quantification.xlsx
- Figure 3/3A/.DS_Store
- __MACOSX/Figure 3/3A/._.DS_Store
- Figure 3/3A/3A Cell viability.xlsx
- __MACOSX/Figure 3/3A/._3A Cell viability.xlsx
- Figure 3/3A/TRP14 KO 500 uM CySS Cell viability.jpg
- __MACOSX/Figure 3/3A/._TRP14 KO 500 uM CySS Cell viability.jpg
- Figure 3/3A/WT 500 uM CySS Cell viability.jpg
- __MACOSX/Figure 3/3A/._WT 500 uM CySS Cell viability.jpg
