# Supplementary material for: TRP14 is the rate-limiting enzyme for intracellular cystine reduction and regulates proteome cysteinylation
Source: EMBO J. 2024 May 29;43(13):12. doi: 10.1038/s44318-024-00117-1 (PMC11217419; doi:10.1038/s44318-024-00117-1)
Supplement: Supplementary file 4 — Source data Fig. 3 [file 44318_2024_117_MOESM4_ESM.zip › Figure 3/3C/3C pTRAF Quantification.xlsx]

## Sheet: NF-kB
	HEK293										TRP14 KO
Control	0.00351682	0.00357338	0.00354644	0.00433276	0.00412993	0.00418857					0.00338089	0.00345229	0.0030354	0.00414345	0.00417661	0.00414602
1 µM auranofin	5.92e-05	0.00044181	2.99e-05	0.0138048							0.0342903	0.00415496	0.0176826	0.0074399
250 µM CySS	0.00514308	0.00956547	0.00350888	0.00359703	0.00353582						0.00772993	0.00482431	0.0145537	0.0087676	0.0261417	0.0166824	0.00764463
10 ng/mL TNF-α	0.458916	0.431135	0.374547								0.0663203	0.107537	0.0593484

## Sheet: Nrf2
	HEK293										TRP14 KO
Control	0.00256605	0.00259012	0.00261533	0.00301027	0.00292461	0.00291401					0.00253004	0.00253755	0.00224021	0.00299147	0.00297692	0.00295672
1 µM auranofin	0.0838835	0.0790832	0.055104	0.116719	0.0511788	0.12256	0.120621				0.0920234	0.0387331	0.0600492	0.111541	0.0786797	0.0644287	0.0803716
250 µM CySS	0.0511008	0.00268433	0.00273053	0.00270541							0.120485	0.167595	0.0678668	0.0610319	0.0654709	0.0638324	0.0848294
10 ng/mL TNF-α	0.0292186	0.0115498	0.0194029								0.0200068	0.0122044	0.0166648

## Sheet: HIF-1a
	HEK293										TRP14 KO
Control	0.00193331	0.00194268	0.00193236	0.00195036	0.00188703	0.00191308					0.00188629	0.00189207	0.00178837	0.00194924	0.00193776	0.00193711
1 µM auranofin	0.00188968	0.00190789	0.00186689	0.00662552	0.00599024						0.00620613	0.00638245	0.00629466	0.00641058	0.00674115	0.00190206	0.00187718
250 µM CySS	0.00188149	0.00187459	0.00186693								0.00185988	0.00186089	0.00185452	0.00627175	0.00767	0.00623652	0.00699561	0.00691772	0.00614502
10 ng/mL TNF-α	0.00151992	0.00780861									0.00138398	0.00806651
