# Supplementary material for: TRP14 is the rate-limiting enzyme for intracellular cystine reduction and regulates proteome cysteinylation
Source: EMBO J. 2024 May 29;43(13):12. doi: 10.1038/s44318-024-00117-1 (PMC11217419; doi:10.1038/s44318-024-00117-1)
Supplement: Supplementary file 4 — Source data Fig. 3 [file 44318_2024_117_MOESM4_ESM.zip › Figure 3/3A/3A Cell viability.xlsx]

## Sheet: Live cell count
HEK293	TRP14 KO
53	366
88	412
61	329
