# Supplementary material for: TRP14 is the rate-limiting enzyme for intracellular cystine reduction and regulates proteome cysteinylation
Source: EMBO J. 2024 May 29;43(13):12. doi: 10.1038/s44318-024-00117-1 (PMC11217419; doi:10.1038/s44318-024-00117-1)
Supplement: Supplementary file 5 — Source data Fig. 4 [file 44318_2024_117_MOESM5_ESM.zip]

Archive with 24 entries (20 files):
- Figure 4/
- __MACOSX/._Figure 4
- Figure 4/.DS_Store
- __MACOSX/Figure 4/._.DS_Store
- Figure 4/4B/
- __MACOSX/Figure 4/._4B
- Figure 4/4C/
- __MACOSX/Figure 4/._4C
- Figure 4/4A/
- __MACOSX/Figure 4/._4A
- Figure 4/4B/4B Viability of C. elegans strains.xlsx
- __MACOSX/Figure 4/4B/._4B Viability of C. elegans strains.xlsx
- Figure 4/4C/cbs-2_OP50.jpg
- __MACOSX/Figure 4/4C/._cbs-2_OP50.jpg
- Figure 4/4C/N2_OP50.jpg
- __MACOSX/Figure 4/4C/._N2_OP50.jpg
- Figure 4/4C/cbs-2cbs-1_OP50.jpg
- __MACOSX/Figure 4/4C/._cbs-2cbs-1_OP50.jpg
- Figure 4/4C/cbs-1_OP50.jpg
- __MACOSX/Figure 4/4C/._cbs-1_OP50.jpg
- Figure 4/4C/4C Developmental stage of C. elegans strains.xlsx
- __MACOSX/Figure 4/4C/._4C Developmental stage of C. elegans strains.xlsx
- Figure 4/4A/4A L-Cystine reduction.xlsx
- __MACOSX/Figure 4/4A/._4A L-Cystine reduction.xlsx
