# Supplementary material for: TRP14 is the rate-limiting enzyme for intracellular cystine reduction and regulates proteome cysteinylation
Source: EMBO J. 2024 May 29;43(13):12. doi: 10.1038/s44318-024-00117-1 (PMC11217419; doi:10.1038/s44318-024-00117-1)
Supplement: Supplementary file 5 — Source data Fig. 4 [file 44318_2024_117_MOESM5_ESM.zip › Figure 4/4B/4B Viability of C. elegans strains.xlsx]

## Sheet: Día Gordo
	C. elegans strains	Developmental stage			Developmental stage %			Scoring daya	Total n
		L1-L2	L3-L4	Adults	L1-L2	L3-L4	Adults
	Wild type	0	3	204	0	1.45	98.55	3	487
	Wild type	0	7	163	0	4.12	95.88	3
	Wild type	0	7	103	0	6.36	93.64	3
	txdc-17(syb4767)	0	11	370	0	2.89	97.11	3	1157
	txdc-17(syb4767)	0	6	362	0	1.63	98.37	3
	txdc-17(syb4767)	0	11	397	0	2.7	97.3	3
	cbs-1(gk5787)	0	9	54	0	14.29	85.71	7	248
	cbs-1(gk5787)	0	9	66	0	12	88	7
	cbs-1(gk5787)	0	14	96	0	12.73	87.27	7
	cbs-2(ok666)	0	16	196	0	7.55	92.45	3	736
	cbs-2(ok666)	0	13	249	0	4.96	95.04	3
	cbs-2(ok666)	0	16	246	0	6.11	93.89	3
	cth-1(ok3319)	0	6	291	0	2.02	97.98	3	840
	cth-1(ok3319)	0	2	289	0	0.69	99.31	3
	cth-1(ok3319)	0	5	247	0	1.98	98.02	3
	cth-2(mg599)	0	18	120	0	13.04	86.96	3	435
	cth-2(mg599)	0	13	126	0	9.35	90.65	3
	cth-2(mg599)	0	10	148	0	6.33	93.67	3
	cbs-1(gk5787); cbs-2(ok666)	0	2	37	0	5.13	94.87	7	329
	cbs-1(gk5787); cbs-2(ok666)	0	3	84	0	3.45	96.55	7
	cbs-1(gk5787); cbs-2(ok666)	0	3	200	0	1.48	98.52	7
	txdc-17(syb4767); cth-1(ok3319)	0	7	168	0	4	96	3	486
	txdc-17(syb4767); cth-1(ok3319)	0	11	151	0	6.79	93.21	3
	txdc-17(syb4767); cth-1(ok3319)	0	8	142	0	5.33	94.67	3
	txdc-17(syb4767); cth-2(mg599)	0	12	145	0	7.64	92.36	3	461
	txdc-17(syb4767); cth-2(mg599)	0	6	176	0	3.3	96.7	3
	txdc-17(syb4767); cth-2(mg599)	0	2	120	0	1.64	98.36	3
	cth-1(ok3319); cth-2(mg599)	0	14	131	0	9.66	90.34	3	457
	cth-1(ok3319); cth-2(mg599)	0	11	154	0	6.67	93.33	3
	cth-1(ok3319); cth-2(mg599)	0	17	130	0	11.56	88.44	3
	txdc-17(syb4767); cth-1(ok3319); cth-2(mg599)	0	17	149	0	10.24	89.76	3	559
	txdc-17(syb4767); cth-1(ok3319); cth-2(mg599)	0	20	159	0	11.17	88.83	3
	txdc-17(syb4767); cth-1(ok3319); cth-2(mg599)	0	21	193	0	9.81	90.19	3
	rmIs133 [Q40::yfp]	0	2	127	0	1.55	98.45	4	424
	rmIs133 [Q40::yfp]	0	8	147	0	5.16	94.84	4
	rmIs133 [Q40::yfp]	0	10	130	0	7.14	92.86	4
	txdc-17(syb4767); rmIs133 [Q40::yfp]	0	0	82	0	0	100	4	305
	txdc-17(syb4767); rmIs133 [Q40::yfp]	0	4	109	0	3.54	96.46	4
	txdc-17(syb4767); rmIs133 [Q40::yfp]	0	4	106	0	3.64	96.36	4
	cth-1(ok3319); rmIs133 [Q40::yfp]	0	8	145	0	5.23	94.77	4	524
	cth-1(ok3319); rmIs133 [Q40::yfp]	0	12	199	0	5.69	94.31	4
	cth-1(ok3319); rmIs133 [Q40::yfp]	0	6	154	0	3.75	96.25	4
	cth-2(mg599); rmIs133 [Q40::yfp]	0	1	111	0	0.89	99.11	4	336
	cth-2(mg599); rmIs133 [Q40::yfp]	0	14	103	0	11.97	88.03	4
	cth-2(mg599); rmIs133 [Q40::yfp]	0	5	102	0	4.67	95.33	4
	txdc-17(syb4767); cth-1(ok3319); rmIs133 [Q40::yfp]	0	13	105	0	11.02	88.98	4	287
	txdc-17(syb4767); cth-1(ok3319); rmIs133 [Q40::yfp]	0	9	92	0	8.91	91.09	4
	txdc-17(syb4767); cth-1(ok3319); rmIs133 [Q40::yfp]	0	9	59	0	13.24	86.76	4
	txdc-17(syb4767); cth-2(mg599); rmIs133 [Q40::yfp]		not viable
	unc-52(e669su250)	0	10	162	0	5.81	94.14	3	511
	unc-52(e669su250)	0	6	150	0	3.85	96.15	3
	unc-52(e669su250)	0	2	181	0	1.09	98.91	3
	txdc-17(syb4767); cth-1(ok3319); unc-52(e669su250)	0	17	190	0	8.21	91.79	3	577
	txdc-17(syb4767); cth-1(ok3319); unc-52(e669su250)	0	14	166	0	7.78	92.22	3
	txdc-17(syb4767); cth-1(ok3319); unc-52(e669su250)	0	14	176	0	7.37	92.63	3
	cth-2(mg599) unc-52(e669su250)	0	9	114	0	7.32	92.68	3	403
	cth-2(mg599) unc-52(e669su250)	0	6	106	0	5.36	94.64	3
	cth-2(mg599) unc-52(e669su250)	0	13	155	0	7.74	92.26	3
	txdc-17(syb4767); cth-2(mg599) unc-52(e669su250)		not viable
	a The time at which the egg-lay ended was set as day 0
	cth-2;unc-52		9	114				3
	cth-2;unc-52		6	106				3
	cth-2;unc-52		13	155				3
	a The time at which the egg-lay ended was set as day 0

## Sheet: Mijillas
	HuevosPS	L1-L2	L3-L4	Adultos	Día			Embriones	L1-L2	L3-L4	Adultos	Día
N2						0	N2		#DIV/0!	#DIV/0!	#DIV/0!			0
N2							N2		#DIV/0!	#DIV/0!	#DIV/0!			0
N2						0	N2		#DIV/0!	#DIV/0!	#DIV/0!			0
unc-52							unc-52		#DIV/0!	#DIV/0!	#DIV/0!			0
unc-52						0	unc-52		#DIV/0!	#DIV/0!	#DIV/0!			0
unc-52							unc-52		#DIV/0!	#DIV/0!	#DIV/0!			0
						0			#DIV/0!	#DIV/0!	#DIV/0!			0
									#DIV/0!	#DIV/0!	#DIV/0!			0
						0			#DIV/0!	#DIV/0!	#DIV/0!			0
									#DIV/0!	#DIV/0!	#DIV/0!			0
						0			#DIV/0!	#DIV/0!	#DIV/0!			0
									#DIV/0!	#DIV/0!	#DIV/0!			0
						0			#DIV/0!	#DIV/0!	#DIV/0!			0
									#DIV/0!	#DIV/0!	#DIV/0!			0
						0			#DIV/0!	#DIV/0!	#DIV/0!			0
									#DIV/0!	#DIV/0!	#DIV/0!			0
						0			#DIV/0!	#DIV/0!	#DIV/0!			0
									#DIV/0!	#DIV/0!	#DIV/0!			0
						0			#DIV/0!	#DIV/0!	#DIV/0!			0
									#DIV/0!	#DIV/0!	#DIV/0!			0
						0			#DIV/0!	#DIV/0!	#DIV/0!			0
									#DIV/0!	#DIV/0!	#DIV/0!			0
						0			#DIV/0!	#DIV/0!	#DIV/0!			0
									#DIV/0!	#DIV/0!	#DIV/0!			0
