# Supplementary material for: TRP14 is the rate-limiting enzyme for intracellular cystine reduction and regulates proteome cysteinylation
Source: EMBO J. 2024 May 29;43(13):12. doi: 10.1038/s44318-024-00117-1 (PMC11217419; doi:10.1038/s44318-024-00117-1)
Supplement: Supplementary file 5 — Source data Fig. 4 [file 44318_2024_117_MOESM5_ESM.zip › Figure 4/4C/4C Developmental stage of C. elegans strains.xlsx]

## Sheet: OP50
Strain	Plate	L1-L2	% L1-L2	L3-L4	%L3-L4	Adults	%Adults	% L1-L2 Total	%L3-L4 Total	% Adults total	n
Wild type	1	0	0	10	6.06061	155	93.9394	0	10.4265	89.5735
	2	0	0	12	26.087	34	73.913				211
cbs-1(gk5787)	1	81	66.3934	41	33.6066	0	0	70.7641	29.2359	0
	2	132	73.743	47	26.257	0	0				301
cbs-2(ok666)	1	0	0	44	15.0685	248	84.9315	0	23.5043	76.4957
	2	0	0	66	37.5	110	62.5				468
cbs-1; cbs-2	1	34	89.4737	4	10.5263	0	0	96.0396	3.9604	0
	2	63	100	0	0	0	0				101
Strain	Plate	L1-L2	% L1-L2	L3-L4	%L3-L4	Adults	%Adults	% L1-L2 Total	%L3-L4 Total	% Adults total	n
Wild type	1	0	0	0	0	157	100	0	0.353357	99.6466
	2	0	0	1	0.793651	125	99.2063				283
cbs-1(gk5787)	1	138	85.1852	24	14.8148	0	0	76.5568	23.4432	0
	2	71	63.964	40	36.036	0	0				273
cbs-2(ok666)	1	2	0.934579	46	21.4953	166	77.5701	1.76768	30.5556	67.6768
	2	5	2.74725	75	41.2088	102	56.044				396
cbs-1; cbs-2	1	135	90.604	14	9.39597	0	0	89.4366	10.5634	0
	2	119	88.1481	16	11.8519	0	0				284
