# Supplementary material for: TRP14 is the rate-limiting enzyme for intracellular cystine reduction and regulates proteome cysteinylation
Source: EMBO J. 2024 May 29;43(13):12. doi: 10.1038/s44318-024-00117-1 (PMC11217419; doi:10.1038/s44318-024-00117-1)
Supplement: Supplementary file 5 — Source data Fig. 4 [file 44318_2024_117_MOESM5_ESM.zip › Figure 4/4A/4A L-Cystine reduction.xlsx]

## Sheet: Raw data
Application: Tecan i-control				Tecan i-control , 2.0.10.0
Device: infinite 200Pro				Serial number: 1307001123				Serial number of connected stacker:
Firmware: V_3.40_01/15_Infinite (Dec 23 2014/12.45.11)				MAI, V_3.40_01/15_Infinite (Dec 23 2014/12.45.11)
Date:	2022-08-22
Time:	17:10:42
System				MTC-MU059-S
User				MTC-MU059-S\fretho
Plate				Thermo Fisher Scientific-Nunclon 96 Flat Bottom Transparent Polystyrene Catalog No.: 269620/269787/439454/442404/475094 [NUN96ft.pdfx]
Plate-ID (Stacker)
List of actions in this measurement script:
Kinetic
Shaking (Linear) Duration:				2	s
Shaking (Linear) Amplitude:				1	mm
Absorbance
Label: Label1
Kinetic Measurement
Kinetic duration				01:30:00
Interval Time				00:00:15
Measurement Wavelength				340	nm
Bandwidth				10	nm
Number of Flashes				5
Settle Time				0	ms
Part of Plate				H2-H4
Start Time:	2022-08-22 17:10:44
Cycle Nr.	1	2	3	4	5	6	7	8	9	10	11	12	13	14	15	16	17	18	19	20	21	22	23	24	25	26	27	28	29	30	31	32	33	34	35	36	37	38	39	40	41	42	43	44	45	46	47	48	49
Time [s]	0	15	30	45	60	75	90	105	120	135	150	165	180	195	210	225	240	255	270	285	300	315	330	345	360	375	390	405	420	435	450	465	480	495	510	525	540	555	570	585	600	615	630	645	660	675	690	705	720
Temp. [°C]	26.1	26.1	26.1	26.1	26	26.1	26.2	26.2	26.2	26.1	26.1	26.2	26.1	26.1	26.1	26.4	26	26	26.1	26.2	26	26.1	26.3	26.4	26	26.1	26.1	26.1	26	26	26.1	26.1	26.1	26.5	26	26.1	26.3	26.1	26.1	26.4	26.3	26.1	26.1	26.2	26.6	26.4	26.1	26.5	26
H2	1.4465	1.5122	1.4801	1.4914	1.4852	1.4919	1.4862	1.4815	1.4919	1.4923	1.4909	1.4863	1.4805	1.4862	1.4963	1.4981	1.4968	1.4906	1.4886	1.4874	1.5044	1.502	1.4964	1.4947	1.5019	1.5058	1.5142	1.5052	1.5039	1.4951	1.4983	1.4984	1.4959	1.5009	1.4924	1.4892	1.5	1.5055	1.5057	1.4918	1.4884	1.4975	1.5028	1.4945	1.4893	1.4783	1.485	1.4918	1.4912
H3	1.4594	1.4439	1.4317	1.4199	1.4096	1.4058	1.4043	1.3973	1.3935	1.3854	1.3768	1.3696	1.3565	1.354	1.3417	1.335	1.3243	1.3227	1.3217	1.3184	1.309	1.3008	1.297	1.2887	1.2862	1.2759	1.2722	1.2658	1.2607	1.2519	1.2496	1.2378	1.2337	1.2266	1.2199	1.2121	1.2021	1.1891	1.1868	1.176	1.1696	1.1592	1.1557	1.1472	1.1426	1.1303	1.1216	1.1094	1.1037
H4	1.3912	1.4307	1.431	1.4296	1.4237	1.4228	1.4216	1.4187	1.4223	1.4247	1.4244	1.422	1.4213	1.4194	1.4192	1.4224	1.4234	1.4213	1.4201	1.4229	1.422	1.4234	1.4198	1.42	1.4175	1.4156	1.4224	1.4196	1.4199	1.4169	1.4146	1.4172	1.4187	1.4216	1.4208	1.4174	1.4181	1.4154	1.4131	1.4167	1.4133	1.4124	1.4196	1.4144	1.4151	1.4107	1.411	1.4115	1.413
End Time:
		Components	H4	H2	H3
		1000 nM CeTrxR	20	20	20
		10 mM NADPH	10	10	10
		0.4 mM CeTRP14		10	10
		20 mM L-Cystine	5		5
		TE	165	160	155
[truncated: 152 more columns]
