# Supplementary material for: TRP14 is the rate-limiting enzyme for intracellular cystine reduction and regulates proteome cysteinylation
Source: EMBO J. 2024 May 29;43(13):12. doi: 10.1038/s44318-024-00117-1 (PMC11217419; doi:10.1038/s44318-024-00117-1)
Supplement: Supplementary file 6 — Source data Fig. 5 [file 44318_2024_117_MOESM6_ESM.zip]

Archive with 44 entries (37 files):
- Figure 5/
- __MACOSX/._Figure 5
- Figure 5/5G/
- __MACOSX/Figure 5/._5G
- Figure 5/5A/
- __MACOSX/Figure 5/._5A
- Figure 5/5F/
- __MACOSX/Figure 5/._5F
- Figure 5/.DS_Store
- __MACOSX/Figure 5/._.DS_Store
- Figure 5/5D/
- __MACOSX/Figure 5/._5D
- Figure 5/5E/
- __MACOSX/Figure 5/._5E
- Figure 5/5B/
- __MACOSX/Figure 5/._5B
- Figure 5/5G/.DS_Store
- __MACOSX/Figure 5/5G/._.DS_Store
- Figure 5/5G/BODIPY FL image from the gel - Trx1.tiff
- __MACOSX/Figure 5/5G/._BODIPY FL image from the gel - Trx1.tiff
- Figure 5/5G/BODIPY FL image from the gel - TRP14.tiff
- __MACOSX/Figure 5/5G/._BODIPY FL image from the gel - TRP14.tiff
- Figure 5/5G/5G BODIPY FL signal quantification.xlsx
- __MACOSX/Figure 5/5G/._5G BODIPY FL signal quantification.xlsx
- Figure 5/5A/.DS_Store
- __MACOSX/Figure 5/5A/._.DS_Store
- Figure 5/5A/Western blot - Streptavidin.tiff
- __MACOSX/Figure 5/5A/._Western blot - Streptavidin.tiff
- Figure 5/5F/BOSIPY FL image from the gel - Trx1.tiff
- __MACOSX/Figure 5/5F/._BOSIPY FL image from the gel - Trx1.tiff
- Figure 5/5F/.DS_Store
- __MACOSX/Figure 5/5F/._.DS_Store
- Figure 5/5F/BODIPY FL image from the gel - TRP14.tiff
- __MACOSX/Figure 5/5F/._BODIPY FL image from the gel - TRP14.tiff
- Figure 5/5F/5F BODIPY FL signal quantification.xlsx
- __MACOSX/Figure 5/5F/._5F BODIPY FL signal quantification.xlsx
- Figure 5/5D/5D FOX assay - H2O2 concentration.xlsx
- __MACOSX/Figure 5/5D/._5D FOX assay - H2O2 concentration.xlsx
- Figure 5/5E/5E FOX assay - H2O2 concentration.xlsx
- __MACOSX/Figure 5/5E/._5E FOX assay - H2O2 concentration.xlsx
- Figure 5/5B/.DS_Store
- __MACOSX/Figure 5/5B/._.DS_Store
- Figure 5/5B/Western blot - Streptavidin.tiff
- __MACOSX/Figure 5/5B/._Western blot - Streptavidin.tiff
