# Supplementary material for: TRP14 is the rate-limiting enzyme for intracellular cystine reduction and regulates proteome cysteinylation
Source: EMBO J. 2024 May 29;43(13):12. doi: 10.1038/s44318-024-00117-1 (PMC11217419; doi:10.1038/s44318-024-00117-1)
Supplement: Supplementary file 6 — Source data Fig. 5 [file 44318_2024_117_MOESM6_ESM.zip › Figure 5/5G/5G BODIPY FL signal quantification.xlsx]

## Sheet: Trx1
Time (min)	Trx1 system	Trx1 system + H2O2
0	5.65231	5.65231
1	5.24688	5.63619
5	4.57456	5.6891
10	3.69289	5.4984
15	2.20479	5.39548

## Sheet: TRP14
Time (min)	Trx1 system	Trx1 system + Insulin
0	5.33756	5.33756
1	4.98615	5.10922
5	4.39984	4.50489
10	3.55692	3.316
15	2.92019	2.77446
