# Supplementary material for: TRP14 is the rate-limiting enzyme for intracellular cystine reduction and regulates proteome cysteinylation
Source: EMBO J. 2024 May 29;43(13):12. doi: 10.1038/s44318-024-00117-1 (PMC11217419; doi:10.1038/s44318-024-00117-1)
Supplement: Supplementary file 6 — Source data Fig. 5 [file 44318_2024_117_MOESM6_ESM.zip › Figure 5/5F/5F BODIPY FL signal quantification.xlsx]

## Sheet: Trx1
Time (min)	Trx1 system	Trx1 system + Insulin
0	4.3716	4.3716
1	3.73641	4.32162
5	2.88462	3.64917
10	1.85008	2.80407
15	1.3446	2.17582

## Sheet: TRP14
Time (min)	Trx1 system	Trx1 system + Insulin
0	5.10645	5.10645
1	4.61031	4.53584
5	3.6308	3.67828
10	3.1022	3.18626
15	2.89797	2.84203
