# Supplementary material for: TRP14 is the rate-limiting enzyme for intracellular cystine reduction and regulates proteome cysteinylation
Source: EMBO J. 2024 May 29;43(13):12. doi: 10.1038/s44318-024-00117-1 (PMC11217419; doi:10.1038/s44318-024-00117-1)
Supplement: Supplementary file 6 — Source data Fig. 5 [file 44318_2024_117_MOESM6_ESM.zip › Figure 5/5D/5D FOX assay - H2O2 concentration.xlsx]

## Sheet: H2O2 (FOX assay)
Time (seconds)	Prx2 1 µM + Trx1 1 µM + TrxR1 2 nM + NADPH 300 µM	Prx2-S-S-Cys 1 µM + Trx1 1 µM + TrxR1 2 nM + NADPH 300 µM
0	80.7436	90.9231
30	78.6154	89.0897
60	73.4872	87.5641
90	72.2692	86.4103
120	70.859	86.6026
150	57.3974	83.3974
300	54.0256	83.6667
600	41.3462	80.0897
900	33.3718	79.1026
1200	26.141	76.3974
2400	12.8205	69.1923
3600	6.76923	64.8462
3900	4.85897	22.3077
4200	4.24359	9.94872
4500	2.03846	4.26923
4800	0.498033	1.35897
