# Supplementary material for: TRP14 is the rate-limiting enzyme for intracellular cystine reduction and regulates proteome cysteinylation
Source: EMBO J. 2024 May 29;43(13):12. doi: 10.1038/s44318-024-00117-1 (PMC11217419; doi:10.1038/s44318-024-00117-1)
Supplement: Supplementary file 6 — Source data Fig. 5 [file 44318_2024_117_MOESM6_ESM.zip › Figure 5/5E/5E FOX assay - H2O2 concentration.xlsx]

## Sheet: H2O2 (FOX assay)
Time (seconds)	Prx2 1 µM + TRP14 1 µM + TrxR1 2 nM + NADPH 300 µM	Prx2-S-S-Cys 1 µM + TRP14 1 µM + TrxR1 2 nM + NADPH 300 µM
0	109.051	107.333
900	102.577	105.936
1800	84.9231	106.115
1830	63.1538	98.0769
1860	46.1667	87.3462
1890	41.7692	87.859
1920	33.4359	79
2100	22.5769	62.9615
2400	2.82051	23.7179
5400	0	2.79487
