# Supplementary material for: TRP14 is the rate-limiting enzyme for intracellular cystine reduction and regulates proteome cysteinylation
Source: EMBO J. 2024 May 29;43(13):12. doi: 10.1038/s44318-024-00117-1 (PMC11217419; doi:10.1038/s44318-024-00117-1)
Supplement: Supplementary file 7 — Source data Fig. 7 [file 44318_2024_117_MOESM7_ESM.zip]

Archive with 20 entries (15 files):
- Figure 7/
- __MACOSX/._Figure 7
- Figure 7/.DS_Store
- __MACOSX/Figure 7/._.DS_Store
- Figure 7/7D/
- __MACOSX/Figure 7/._7D
- Figure 7/7C/
- __MACOSX/Figure 7/._7C
- Figure 7/7B/
- __MACOSX/Figure 7/._7B
- Figure 7/7A/
- __MACOSX/Figure 7/._7A
- Figure 7/7D/7D MS gamma-glutamylcysteine redox pair.xlsx
- __MACOSX/Figure 7/7D/._7D MS gamma-glutamylcysteine redox pair.xlsx
- Figure 7/7C/7C MS Cys redox pair.xlsx
- __MACOSX/Figure 7/7C/._7C MS Cys redox pair.xlsx
- Figure 7/7B/7B MS GSH redox pair.xlsx
- __MACOSX/Figure 7/7B/._7B MS GSH redox pair.xlsx
- Figure 7/7A/7A MS Mixed disulfides.xlsx
- __MACOSX/Figure 7/7A/._7A MS Mixed disulfides.xlsx
