# Supplementary material for: TRP14 is the rate-limiting enzyme for intracellular cystine reduction and regulates proteome cysteinylation
Source: EMBO J. 2024 May 29;43(13):12. doi: 10.1038/s44318-024-00117-1 (PMC11217419; doi:10.1038/s44318-024-00117-1)
Supplement: Supplementary file 7 — Source data Fig. 7 [file 44318_2024_117_MOESM7_ESM.zip › Figure 7/7D/7D MS gamma-glutamylcysteine redox pair.xlsx]

## Sheet: g-glutamylcysteine
	WT										TRP14 KO
Control	0.4734	1.0031	0.8648	0.799	0.79						1.0307	0.2686	0.6624	0.534
Pancreatitis	0.004	0.2	0.324	0.018	0.081						0.534	1.0309	1.0119	2.3848	1.36

## Sheet: g-glutamylcystine
	WT										TRP14 KO
Control	0.49	1.95	0.63	1.024	0.623						0.24	0.28	0.52	0.5	0.7568
Pancreatitis	0.38	1.35	0.53	0.37	0.6						1.7	1.18	1.99	0.947	2.34	0.74

## Sheet: Ratio
	WT										TRP14 KO
Control	1.04	0.73	1.28	0							0.23	1.04	0.75	1.42
Pancreatitis	6.75	1.64	20.56	7.38							1.65	1.17	0.83	0.7	1.39
