# Supplementary material for: TRP14 is the rate-limiting enzyme for intracellular cystine reduction and regulates proteome cysteinylation
Source: EMBO J. 2024 May 29;43(13):12. doi: 10.1038/s44318-024-00117-1 (PMC11217419; doi:10.1038/s44318-024-00117-1)
Supplement: Supplementary file 7 — Source data Fig. 7 [file 44318_2024_117_MOESM7_ESM.zip › Figure 7/7C/7C MS Cys redox pair.xlsx]

## Sheet: Cysteine (Cys)
	WT										TRP14 KO
Control	11.89	10.16	11.66	8.66026	8.915						7.69	10.32	6.27	2.9
Pancreatitis	1.16	3.329	0.86	6.52							12.55	11.91	8.58	4.006	6.012

## Sheet: Cystine (CySS)
	WT										TRP14 KO
Control	1.67	2.8	1.755	2.072	2.1						1.25	1.62	1.94	1.43	1.2465
Pancreatitis	0.64	1.14	0.33	1.32							6.87	3.16	3.85	3.07	6.6

## Sheet: Ratio
	WT										TRP14 KO
Control	0.14	0.276	0.151	0.239	0.233						0.163	0.157	0.309	0.493
Pancreatitis	0.552	0.342	0.384	0.203							0.547	0.265	0.449	0.767	1.098
