# Supplementary material for: TRP14 is the rate-limiting enzyme for intracellular cystine reduction and regulates proteome cysteinylation
Source: EMBO J. 2024 May 29;43(13):12. doi: 10.1038/s44318-024-00117-1 (PMC11217419; doi:10.1038/s44318-024-00117-1)
Supplement: Supplementary file 7 — Source data Fig. 7 [file 44318_2024_117_MOESM7_ESM.zip › Figure 7/7B/7B MS GSH redox pair.xlsx]

## Sheet: GSH
	WT										TRP14 KO
Control	34.02	30.64	57.72	60.4	42.27	62.7					47.05	71.02	46.65	66.32	75.201	27.8
Pancreatitis	15.15	16.14	21.14	20.13	32.61	19.5					81.02	68.51	38.64	27.2	28.0136	27.5437	36.25

## Sheet: GSSG
	WT										TRP14 KO
Control	0.857	1.192	1.57	1.68	1.23	0.237	0.309				1.03	3.221	0.755	2.32	2.73	0.7
Pancreatitis	0.937	0.543	1.197	1.12	1.73	0.42					2.121	2.886	1.889	0.37	0.33	0.3114	0.4044

## Sheet: Ratio
	WT										TRP14 KO
Control	0.0252	0.0389	0.0272	0.0278	0.0291	0.0038					0.0219	0.0454	0.0162	0.035	0.0363	0.0252
Pancreatitis	0.0619	0.0336	0.0566	0.0556	0.0531	0.0216					0.0262	0.0421	0.0489	0.0136	0.0118	0.0113	0.0112
