# Supplementary material for: TRP14 is the rate-limiting enzyme for intracellular cystine reduction and regulates proteome cysteinylation
Source: EMBO J. 2024 May 29;43(13):12. doi: 10.1038/s44318-024-00117-1 (PMC11217419; doi:10.1038/s44318-024-00117-1)
Supplement: Supplementary file 7 — Source data Fig. 7 [file 44318_2024_117_MOESM7_ESM.zip › Figure 7/7A/7A MS Mixed disulfides.xlsx]

## Sheet: Protein cysteinylation
	WT						TRP14 KO
Control	24.53	14.13	33.81	13.46			24.9	27.3	8.56	28.38
Pancreatitis	36.07	40.21	55.52	35.63	76.5		22.66	8.08	28.4	8.5

## Sheet: Protein g-glumamylcysteinyl.
	WT						TRP14 KO
Control	18.88	30.8	14.98	39.37	45.03		13.37	45.43	14.01	15.78	10.39
Pancreatitis	68.1	58.01	91.57	107.41	56.96		46.23	13.98	79.03	73.19

## Sheet: Protein glutathionylation
	WT						TRP14 KO
Control	282.361	78.9612	284.678				239.936	239.711	150.096	169.038
Pancreatitis	218.373	153.671	97.9682				70.8645	213.718	248.379
