# Supplementary material for: TRP14 is the rate-limiting enzyme for intracellular cystine reduction and regulates proteome cysteinylation
Source: EMBO J. 2024 May 29;43(13):12. doi: 10.1038/s44318-024-00117-1 (PMC11217419; doi:10.1038/s44318-024-00117-1)
Supplement: Supplementary file 8 — Source data Fig. 8 [file 44318_2024_117_MOESM8_ESM.zip]

Archive with 74 entries (61 files):
- Figure 8/
- __MACOSX/._Figure 8
- Figure 8/.DS_Store
- __MACOSX/Figure 8/._.DS_Store
- Figure 8/8I/
- __MACOSX/Figure 8/._8I
- Figure 8/8G/
- __MACOSX/Figure 8/._8G
- Figure 8/8F/
- __MACOSX/Figure 8/._8F
- Figure 8/8A/
- __MACOSX/Figure 8/._8A
- Figure 8/8H/
- __MACOSX/Figure 8/._8H
- Figure 8/8J/
- __MACOSX/Figure 8/._8J
- Figure 8/8D/
- __MACOSX/Figure 8/._8D
- Figure 8/8C/
- __MACOSX/Figure 8/._8C
- Figure 8/8B/
- __MACOSX/Figure 8/._8B
- Figure 8/8E/
- __MACOSX/Figure 8/._8E
- Figure 8/8L/
- __MACOSX/Figure 8/._8L
- Figure 8/8K/
- __MACOSX/Figure 8/._8K
- Figure 8/8I/8I PCR Gclc mRNA expression.xlsx
- __MACOSX/Figure 8/8I/._8I PCR Gclc mRNA expression.xlsx
- Figure 8/8G/8G PCR Txnrd1 mRNA expression.xlsx
- __MACOSX/Figure 8/8G/._8G PCR Txnrd1 mRNA expression.xlsx
- Figure 8/8F/.DS_Store
- __MACOSX/Figure 8/8F/._.DS_Store
- Figure 8/8F/Western blot Pancreatitis - Tubulin.tiff
- __MACOSX/Figure 8/8F/._Western blot Pancreatitis - Tubulin.tiff
- Figure 8/8F/Western blot Control - Tubulin.tiff
- __MACOSX/Figure 8/8F/._Western blot Control - Tubulin.tiff
- Figure 8/8F/Western blot Control - Trx1.tiff
- __MACOSX/Figure 8/8F/._Western blot Control - Trx1.tiff
- Figure 8/8F/Western blot Pancreatitis - Trx1.tiff
- __MACOSX/Figure 8/8F/._Western blot Pancreatitis - Trx1.tiff
- Figure 8/8A/8A MS Methionine.xlsx
- __MACOSX/Figure 8/8A/._8A MS Methionine.xlsx
- Figure 8/8H/8H PCR Nqo-1 mRNA expression.xlsx
- __MACOSX/Figure 8/8H/._8H PCR Nqo-1 mRNA expression.xlsx
- Figure 8/8J/8J PCR Ho-1 mRNA expression.xlsx
- __MACOSX/Figure 8/8J/._8J PCR Ho-1 mRNA expression.xlsx
- Figure 8/8D/.DS_Store
- __MACOSX/Figure 8/8D/._.DS_Store
- Figure 8/8D/8D WB quantification.xlsx
- __MACOSX/Figure 8/8D/._8D WB quantification.xlsx
- Figure 8/8D/Western blot Tubulin.tiff
- __MACOSX/Figure 8/8D/._Western blot Tubulin.tiff
- Figure 8/8D/Western blot CBS.tiff
- __MACOSX/Figure 8/8D/._Western blot CBS.tiff
- Figure 8/8C/8C Cystathionine.xlsx
- __MACOSX/Figure 8/8C/._8C Cystathionine.xlsx
- Figure 8/8B/8B MS Homocysteine.xlsx
- __MACOSX/Figure 8/8B/._8B MS Homocysteine.xlsx
- Figure 8/8E/8E PCR Txn1 mRNA expression.xlsx
- __MACOSX/Figure 8/8E/._8E PCR Txn1 mRNA expression.xlsx
- Figure 8/8L/.DS_Store
- __MACOSX/Figure 8/8L/._.DS_Store
- Figure 8/8L/Western blot NRF2.tiff
- __MACOSX/Figure 8/8L/._Western blot NRF2.tiff
- Figure 8/8L/Western blot H3.tiff
- __MACOSX/Figure 8/8L/._Western blot H3.tiff
- Figure 8/8K/.DS_Store
- __MACOSX/Figure 8/8K/._.DS_Store
- Figure 8/8K/Western blot NRF2.tiff
- __MACOSX/Figure 8/8K/._Western blot NRF2.tiff
- Figure 8/8K/Western blot Tubulin.tiff
- __MACOSX/Figure 8/8K/._Western blot Tubulin.tiff
