# Supplementary material for: TRP14 is the rate-limiting enzyme for intracellular cystine reduction and regulates proteome cysteinylation
Source: EMBO J. 2024 May 29;43(13):12. doi: 10.1038/s44318-024-00117-1 (PMC11217419; doi:10.1038/s44318-024-00117-1)
Supplement: Supplementary file 8 — Source data Fig. 8 [file 44318_2024_117_MOESM8_ESM.zip › Figure 8/8I/8I PCR Gclc mRNA expression.xlsx]

## Sheet: Fold change
	WT						TRP14
Control	0.93	0.99	1.63	0.66			1.27	3.75	3.32
Pancreatitis	135.6	114.86	135.6	114.86			334.69	387.86	294.42
