# Supplementary material for: TRP14 is the rate-limiting enzyme for intracellular cystine reduction and regulates proteome cysteinylation
Source: EMBO J. 2024 May 29;43(13):12. doi: 10.1038/s44318-024-00117-1 (PMC11217419; doi:10.1038/s44318-024-00117-1)
Supplement: Supplementary file 8 — Source data Fig. 8 [file 44318_2024_117_MOESM8_ESM.zip › Figure 8/8G/8G PCR Txnrd1 mRNA expression.xlsx]

## Sheet: Fold change
	WT						TRP14 KO
Control	1.02	1.08	0.91				0.14	0.05	0.11	0.26
Pancreatitis	11.42	14.7	0.25	6.81	12.87	12.33	40.36	37.98	42.88	38.06	35.91	42.27
