# Supplementary material for: TRP14 is the rate-limiting enzyme for intracellular cystine reduction and regulates proteome cysteinylation
Source: EMBO J. 2024 May 29;43(13):12. doi: 10.1038/s44318-024-00117-1 (PMC11217419; doi:10.1038/s44318-024-00117-1)
Supplement: Supplementary file 8 — Source data Fig. 8 [file 44318_2024_117_MOESM8_ESM.zip › Figure 8/8A/8A MS Methionine.xlsx]

## Sheet: Methionine
	WT										TRP14 KO
Control	1.85	1.48	0.78								0.8	0.22	0.53	0.23
Pancreatitis	0.28	0.17	0.38	0.1							0.048	0.104	0.072
