# Supplementary material for: TRP14 is the rate-limiting enzyme for intracellular cystine reduction and regulates proteome cysteinylation
Source: EMBO J. 2024 May 29;43(13):12. doi: 10.1038/s44318-024-00117-1 (PMC11217419; doi:10.1038/s44318-024-00117-1)
Supplement: Supplementary file 8 — Source data Fig. 8 [file 44318_2024_117_MOESM8_ESM.zip › Figure 8/8H/8H PCR Nqo-1 mRNA expression.xlsx]

## Sheet: Fold change
	WT						TRP14
Control	0.8	1.02	1.21	1.01			1.19	0.26	2.67
Pancreatitis	1.55	2.74	3.13				35.13	25.86	29.17
