# Supplementary material for: TRP14 is the rate-limiting enzyme for intracellular cystine reduction and regulates proteome cysteinylation
Source: EMBO J. 2024 May 29;43(13):12. doi: 10.1038/s44318-024-00117-1 (PMC11217419; doi:10.1038/s44318-024-00117-1)
Supplement: Supplementary file 8 — Source data Fig. 8 [file 44318_2024_117_MOESM8_ESM.zip › Figure 8/8J/8J PCR Ho-1 mRNA expression.xlsx]

## Sheet: Fold change
	WT						TRP14
Control	1.02	2.46	2.45	0.12	1.39		2.77	1.15	2.11
Pancreatitis	24.65	23.38	24	27.92			30.28	54.94	54.94	31.09	54.94
