# Supplementary material for: TRP14 is the rate-limiting enzyme for intracellular cystine reduction and regulates proteome cysteinylation
Source: EMBO J. 2024 May 29;43(13):12. doi: 10.1038/s44318-024-00117-1 (PMC11217419; doi:10.1038/s44318-024-00117-1)
Supplement: Supplementary file 8 — Source data Fig. 8 [file 44318_2024_117_MOESM8_ESM.zip › Figure 8/8D/8D WB quantification.xlsx]

## Sheet: CBS
	WT				TRP14 KO
Control	0.861084	1.13892			1.01488	1.03598
Pancreatitis	1.38238	1.33311			3.16157	2.83411
