# Supplementary material for: TRP14 is the rate-limiting enzyme for intracellular cystine reduction and regulates proteome cysteinylation
Source: EMBO J. 2024 May 29;43(13):12. doi: 10.1038/s44318-024-00117-1 (PMC11217419; doi:10.1038/s44318-024-00117-1)
Supplement: Supplementary file 8 — Source data Fig. 8 [file 44318_2024_117_MOESM8_ESM.zip › Figure 8/8C/8C Cystathionine.xlsx]

## Sheet: Cystathionine
	WT										TRP14 KO
Control	2.3	0.44	1.01								1.41	0.31	0.43	0.78
Pancreatitis	0.22	0.34	0.36								1.87	3.44	3.28
