# Supplementary material for: TRP14 is the rate-limiting enzyme for intracellular cystine reduction and regulates proteome cysteinylation
Source: EMBO J. 2024 May 29;43(13):12. doi: 10.1038/s44318-024-00117-1 (PMC11217419; doi:10.1038/s44318-024-00117-1)
Supplement: Supplementary file 8 — Source data Fig. 8 [file 44318_2024_117_MOESM8_ESM.zip › Figure 8/8B/8B MS Homocysteine.xlsx]

## Sheet: Homocysteine
	WT						TRP14 KO
Control	0.02	0.04	0.092	0.165			0.07	0.05	0.13	0.042
Pancreatitis	0.01	0.03	0.05	0.066			0.04	0.06	0.17	0.12
