# Supplementary material for: TRP14 is the rate-limiting enzyme for intracellular cystine reduction and regulates proteome cysteinylation
Source: EMBO J. 2024 May 29;43(13):12. doi: 10.1038/s44318-024-00117-1 (PMC11217419; doi:10.1038/s44318-024-00117-1)
Supplement: Supplementary file 8 — Source data Fig. 8 [file 44318_2024_117_MOESM8_ESM.zip › Figure 8/8E/8E PCR Txn1 mRNA expression.xlsx]

## Sheet: Fold change
	WT						TRP14 KO
Control	1	1.16	0.89	1.01	0.95		0.5	0.09	0.37	0.34
Pancreatitis	5.66	4.97	6.07	3.39	12.29		6.48	6.56	10.14
