# Supplementary material for: TRP14 is the rate-limiting enzyme for intracellular cystine reduction and regulates proteome cysteinylation
Source: EMBO J. 2024 May 29;43(13):12. doi: 10.1038/s44318-024-00117-1 (PMC11217419; doi:10.1038/s44318-024-00117-1)
Supplement: Supplementary file 9 — Source data Fig. 9 [file 44318_2024_117_MOESM9_ESM.zip]

Archive with 50 entries (42 files):
- Figure 9/
- __MACOSX/._Figure 9
- Figure 9/9B/
- __MACOSX/Figure 9/._9B
- Figure 9/9E/
- __MACOSX/Figure 9/._9E
- Figure 9/9D/
- __MACOSX/Figure 9/._9D
- Figure 9/9C/
- __MACOSX/Figure 9/._9C
- Figure 9/.DS_Store
- __MACOSX/Figure 9/._.DS_Store
- Figure 9/9F/
- __MACOSX/Figure 9/._9F
- Figure 9/9A/
- __MACOSX/Figure 9/._9A
- Figure 9/9G/
- __MACOSX/Figure 9/._9G
- Figure 9/9B/9B Histological score - Tissue edema.xlsx
- __MACOSX/Figure 9/9B/._9B Histological score - Tissue edema.xlsx
- Figure 9/9E/WT Cerulein.JPG
- __MACOSX/Figure 9/9E/._WT Cerulein.JPG
- Figure 9/9E/Figure 9E - H&E Pancreatitis + AOAA.tif
- __MACOSX/Figure 9/9E/._Figure 9E - H&E Pancreatitis + AOAA.tif
- Figure 9/9E/KO Cerulein.JPG
- __MACOSX/Figure 9/9E/._KO Cerulein.JPG
- Figure 9/9E/WT Cerulein AOAA.JPG
- __MACOSX/Figure 9/9E/._WT Cerulein AOAA.JPG
- Figure 9/9E/KO Cerulein AOAA.JPG
- __MACOSX/Figure 9/9E/._KO Cerulein AOAA.JPG
- Figure 9/9D/9D MPO activity.xlsx
- __MACOSX/Figure 9/9D/._9D MPO activity.xlsx
- Figure 9/9C/9C Histological score - Inflammatory infiltrate.xlsx
- __MACOSX/Figure 9/9C/._9C Histological score - Inflammatory infiltrate.xlsx
- Figure 9/9F/9F Histological score - Tissue edema.xlsx
- __MACOSX/Figure 9/9F/._9F Histological score - Tissue edema.xlsx
- Figure 9/9A/.DS_Store
- __MACOSX/Figure 9/9A/._.DS_Store
- Figure 9/9A/TRP14 KO Control.tif
- __MACOSX/Figure 9/9A/._TRP14 KO Control.tif
- Figure 9/9A/WT - Pancreatitis.tif
- __MACOSX/Figure 9/9A/._WT - Pancreatitis.tif
- Figure 9/9A/WT Control.tif
- __MACOSX/Figure 9/9A/._WT Control.tif
- Figure 9/9A/TRP14 KO Pancreatitis.tif
- __MACOSX/Figure 9/9A/._TRP14 KO Pancreatitis.tif
- Figure 9/9A/Figure 9A - H&E Control and Pancreatitis.tif
- __MACOSX/Figure 9/9A/._Figure 9A - H&E Control and Pancreatitis.tif
- Figure 9/9G/9G Histological score - Inflammatory infiltrate.xlsx
- __MACOSX/Figure 9/9G/._9G Histological score - Inflammatory infiltrate.xlsx
