# Supplementary material for: TRP14 is the rate-limiting enzyme for intracellular cystine reduction and regulates proteome cysteinylation
Source: EMBO J. 2024 May 29;43(13):12. doi: 10.1038/s44318-024-00117-1 (PMC11217419; doi:10.1038/s44318-024-00117-1)
Supplement: Supplementary file 9 — Source data Fig. 9 [file 44318_2024_117_MOESM9_ESM.zip › Figure 9/9D/9D MPO activity.xlsx]

## Sheet: MPO activity
	WT					TRP14 KO
Control	0.14	0.19	0.17			0.029315	0.277172	0.033338
Pancreatitis	2.71869	0.845425	2.39466			0.632605	0.486957	0.613803	0.477825
