# Supplementary material for: TRP14 is the rate-limiting enzyme for intracellular cystine reduction and regulates proteome cysteinylation
Source: EMBO J. 2024 May 29;43(13):12. doi: 10.1038/s44318-024-00117-1 (PMC11217419; doi:10.1038/s44318-024-00117-1)
Supplement: Supplementary file 9 — Source data Fig. 9 [file 44318_2024_117_MOESM9_ESM.zip › Figure 9/9F/9F Histological score - Tissue edema.xlsx]

## Sheet: Tissue edema
	Cerulein						Cerulein + AOAA
WT	2	3	3	3	2	3	2	2	2	2	3
TRP14 KO	1	2	1	1	1	2	2	3	2	3	3
